# Supplementary material for: Utilizing AgNPt-SALDI to Classify Edible Oils by Multivariate Statistics of Triacylglycerol Profile
Source: Molecules. 2021 Sep 28;26(19):5880. doi: 10.3390/molecules26195880 (PMC8510378; doi:10.3390/molecules26195880)
Supplement: Supplementary file 1 [file molecules-26-05880-s001.zip]

Archive with 1 entries (1 files):
- molecules-1386969-supplementary.pdf
